# Supplementary material for: TREM2 suppresses the proinflammatory response to facilitate PRRSV infection via PI3K/NF-κB signaling
Source: PLoS Pathog. 2020 May 13;16(5):e1008543. doi: 10.1371/journal.ppat.1008543 (PMC7250469; doi:10.1371/journal.ppat.1008543)
Supplement: S1 Data — Excel spreadsheet contains the underlying numerical data and statistical analysis for Fig panels 1C, 1E, 1F, 1G, 1I, 1K, 1M, 1N, 2B, 2D, 4A, 4B, 4C, 4D, 4E, 4F, 4I, 5A, 5C, 5D, 6C, 6D, 6H, 8A, 8D, 8E, 8G, 8H, S1A, S1B, S2D, S3A, S3D, S4A, S4B, S4C, S4D, S4E, S4F, S4G, S4H, S4I, S4L, S5A, and S5B in separate sheets. (XLSX) [file ppat.1008543.s008.xlsx]

## Sheet: Fig1C
RNA interference efficiency of TREM2
	siNC	si-1	si-2	si-3
	0.1753	0.0823	0.0685	0.0569
	0.207	0.0795	0.0725	0.0648
	0.1845	0.08012	0.0705	0.05921
mean	0.188933	0.08064	0.0705	0.0603033
std deviation	0.0163084	0.00147065	0.002	0.0040619
SEM	0.00941565	0.000849078	0.0011547	0.00234514

## Sheet: Fig1E
The expression of PRRSV N for indicated time points upon TREM2 knockdown treatment
	siNC			siTREM2
	12h	24h	36h	12h	24h	36h
	736.5	862	324.2	172.3	326.15	115
	752	891.3	313	202.8	340.2	98.6
	724.6	873.3	316.4	182.6	328.5	104.2
mean	737.7	875.533	317.867	185.9	331.617	105.933
std deviation	13.7394	14.7771	5.74224	15.5155	7.52568	8.33627
SEM	7.93242	8.53158	3.31528	8.95786	4.34495	4.81295

## Sheet: Fig1F
The expression of PRRSV N for different MOI upon TREM2 knockdown treatment
	siNC			siTREM2
MOI	0.5	1		0.5	1
	336.4	758.2		236.6	256.2
	369.5	969.9		172.3	372
	374.2	862.1		226.2	331.5
mean	360.033	863.4		211.7	319.9
std deviation	20.6015	105.856		34.5154	58.765
SEM	11.8943	61.116		19.9275	33.928

## Sheet: Fig1G
The TCID50 of PRRSV for indicated time points upon TREM2 knockdown treatment
	siNC			siTREM2
	12h	24h	36h	12h	24h	36h
TCID50/0.1mL(log10)	6.125	6.38	4.41	3.9	4.12	3.16
	5.1	6.882	4.861	3.583	4.807	2.847
	6.125	7.74	3.88	4.286	3.216	3.31
mean	5.78333	7.00067	4.38367	3.923	4.04767	3.10567
std deviation	0.591784	0.687722	0.49103	0.352064	0.797963	0.236234
SEM	0.341667	0.397056	0.283496	0.203264	0.460704	0.13639

## Sheet: Fig1I
The expression of TREM2 and PRRSV N upon TREM2 overexpression treatment in PAMs
	TREM2			PRRSV N
	Vector	TREM2		Vector	TREM2
	0.0621	0.3454		29.78	231
	0.0712	0.3792		34.13	253.7
	0.0324	0.3254		23.2	272.2
mean	0.0552333	0.35		29.0367	252.3
std deviation	0.020291	0.0271934		5.50278	20.6356
SEM	0.011715	0.0157001		3.17703	11.914

## Sheet: Fig1K
The TCID50 of PRRSV upon TREM2 overexpression treatment in PAMs
	Vector	TREM2
TCID50/0.1mL(log10)	2.651	3.71
	2.5	3.371
	2.302	3.78
mean	2.48433	3.62033
std deviation	0.175027	0.218747
SEM	0.101052	0.126294

## Sheet: Fig1M
The expression of PRRSV N upon TREM2 overexpression treatment in Marc-145
	Vector	TREM2
	268.915	464.274
	230.1	630.9
	245.26	582.256
mean	248.092	559.143
std deviation	19.5619	85.6836
SEM	11.2941	49.4695

## Sheet: Fig1N
The TCID50 of PRRSV upon TREM2 overexpression treatment in Marc-145
	Vector	TREM2
TCID50/0.1mL(log10)	5.70176	7.80312
	5.5	7.56818
	5.183	7.15
mean	5.46158	7.5071
std deviation	0.261502	0.330819
SEM	0.150978	0.190998

## Sheet: Fig 2B
The expression of PRRSV N upon TREM2 fragments transfection in Marc-145
	Vector	1-233	1-186	1-165	1-126
	252.8	330.495	158.7	162.2	148.2
	234.7	287.414	174	144.2	152.6
	243.9	275.546	148.5	136.7	136.3
mean	243.8	297.818	160.4	147.7	145.7
std deviation	9.05041	28.9144	12.8347	13.1053	8.43267
SEM	5.22526	16.6937	7.41013	7.56637	4.86861

## Sheet: Fig 2D
The transcription of TREM2 upon PRRSV Nsps transfection in PAMs
	Mock	PRRSV	mCherry	Nsp1	Nsp2	Nsp3	Nsp4	Nsp5	Nsp7	Nsp8	Nsp10	Nsp11	Nsp12	PRRSV-N
	0.00379	0.01992	0.0120978	0.0116842	0.02416	0.004653	0.015165	0.003963	0.0092026	0.0088234	0.0095472	0.0088579	0.0129939	0.0099264
	0.0026815	0.012683	0.00772	0.008272	0.02116	0.0029124	0.012408	0.002402	0.006066	0.005342	0.0054457	0.0049287	0.0071346	0.0059627
	0.00386	0.01144	0.0076516	0.009237	0.019129	0.002719	0.0097196	0.0024299	0.004894	0.0059972	0.005101	0.0059627	0.0074792	0.0069622
	0.00344383
Fold	1.10052	5.78425	3.51289	3.39279	7.01544	1.35111	4.40352	1.15075	2.6722	2.56209	2.77226	2.5721	3.77309	2.88237
	0.778638	3.68281	2.24169	2.40197	6.14432	0.845686	3.60296	0.697479	1.76141	1.55118	1.58129	1.43117	2.0717	1.73141
	1.12084	3.32188	2.22183	2.68219	5.55457	0.789527	2.82232	0.70558	1.42109	1.74143	1.4812	1.73141	2.17177	2.02164
mean	1	4.26298	2.6588	2.82565	6.23811	0.995441	3.6096	0.85127	1.95157	1.95157	1.94492	1.91156	2.67219	2.21181
std deviation	0.191974	1.32976	0.739728	0.510749	0.734938	0.309296	0.790622	0.259391	0.646866	0.537216	0.718246	0.591418	0.954724	0.598579
SEM	0.110836	0.767738	0.427082	0.294881	0.424317	0.178572	0.456466	0.149759	0.373468	0.310162	0.41468	0.341455	0.55121	0.34559
Relative expression (fold changes) was compared to mock transfected cells (set up as 1)

[truncated: 34 more sheets: Fig 4A, Fig 4B, Fig 4C, Fig 4D, Fig 4E, Fig 4F, Fig 4I, Fig 5A, Fig 5C, Fig 5D, Fig 6C, Fig 6D, Fig 6H, Fig 8A, Fig 8D, Fig 8E, Fig 8G, Fig 8H, S1A Fig, S1B Fig …]
